# Supplementary material for: Flexible Film Bulk Acoustic Resonator Based on Low-Porosity β-Phase P(VDF-TrFE) Film for Human Vital Signs Monitoring
Source: Sensors (Basel). 2023 Feb 14;23(4):2136. doi: 10.3390/s23042136 (PMC9962757; doi:10.3390/s23042136)
Supplement: Supplementary file 1 [file sensors-23-02136-s001.zip]

Archive with 1 entries (1 files):
- sensors-2192924-supplementary.pdf
